# Supplementary material for: Comparative Potential of Chitinase and Chitosanase from the Strain Bacillus thuringiensis B-387 for the Production of Antifungal Chitosan Oligomers
Source: BioTech (Basel). 2025 May 8;14(2):35. doi: 10.3390/biotech14020035 (PMC12101196; doi:10.3390/biotech14020035)
Supplement: Supplementary file 1 [file biotech-14-00035-s001.zip]

Archive with 1 entries (1 files):
- biotech-3581299-supplementary.pdf
